# Supplementary material for: Intein-mediated temperature control for complete biosynthesis of sanguinarine and its halogenated derivatives in yeast
Source: Nat Commun. 2024 Jun 19;15:5238. doi: 10.1038/s41467-024-49554-w (PMC11186835; doi:10.1038/s41467-024-49554-w)
Supplement: Supplementary file 4 — Supplementary Data 1 [file 41467_2024_49554_MOESM4_ESM.xlsx]

## Sheet: Supplementary Data 1
Supplementary Data 1. Yeast strains and cells used in this study.
Strain	Genotype	Source
BY4741	S. cerevisiae BY4741	ATCC
GAL4-m	BY4741-IntS11::GAL1p-mCherry; ΔGAL80	This study
INT-m	GAL4-m-ΔGAL4::LEU2; IntL4::ACT1p-GAL4-INT	This study
dINT-m	GAL4-m-ΔGAL4::LEU2; IntL4::ACT1p-GAL4-dINT	This study
M9-m	GAL4-m-ΔGAL4::LEU2; IntL4::ACT1p-GAL4M9	This study
tsINT-m	GAL4-m-ΔGAL4::LEU2; IntL4::ACT1p-GAL4-tsINT	This study
SIMTeGES-GAL4
Lyc201	BY4741-IntS10::tHMG1-CrtE; IntS4::CrtYB-CrtI	This study
Lyc202	Lyc201-ΔGAL4::LEU2; IntL4::ACT1p-GAL4-INT	This study
Lyc203	Lyc201-ΔGAL4::LEU2; IntL4::ACT1p-GAL4-dINT	This study
Lyc204	Lyc201-ΔGAL4::LEU2; IntL4::ACT1p-GAL4M9	This study
Lyc205	Lyc201-ΔGAL4::LEU2; IntL4::ACT1p-GAL4-tsINT	This study
Lyc206	Lyc201-ΔGAL4::LEU2; IntL4::ACT1p-GAL4-tsINT1	This study
Lyc207	Lyc201-ΔGAL4::LEU2; IntL4::ACT1p-GAL4-tsINT2	This study
Lyc208	Lyc201-ΔGAL4::LEU2; IntL4::ACT1p-GAL4-tsINT3	This study
SIMTeGES-GAL80
Lyc201	BY4741- IntS10::tHMG1-CrtE; IntS4::CrtYB-CrtI	This study
Lyc301	Lyc201-ΔGAL80	This study
Lyc302	Lyc301-ΔGAL80-IntG21::GAL80	This study
Lyc303	Lyc301-ΔGAL80-IntG21::GAL80-INT	This study
Lyc304	Lyc301-ΔGAL80-IntG21::GAL80-dINT	This study
Lyc305	Lyc301-ΔGAL80-IntG21::GAL80-tsINT	This study
SIMTeGES-mCherry
RFP	BY4741-IntG21::GAL1p-FLAG-mCherry; ΔGAL80	This study
R-INT	BY4741-IntG21::GAL1p-FLAG-mCherry-INT; ΔGAL80	This study
R-dINT	BY4741-IntG21::GAL1p-FLAG-mCherry-dINT; ΔGAL80	This study
R-tsINT	BY4741-IntG21::GAL1p-FLAG-mCherry-tsINT; ΔGAL80	This study
Exploration of SIMTeGES-mCherry in P. pastoris
GS115-Cas9	P. pastoris GS115-his4::HIS4-Cas9	This study
GS-RFP	GS115-Cas9-Int1::TEF1p-mCherry	This study
GS-RFP-INT	GS115-Cas9-Int1::TEF1p-mCherry-INT	This study
GS-RFP-dINT	GS115-Cas9-Int1::TEF1p-mCherry-dINT	This study
GS-RFP-tsINT	GS115-Cas9-Int1::TEF1p-mCherry-tsINT	This study
Exploration of SIMTeGES-mCherry in Mammalian Cells
HEK-RFP	HEK293T-minCMVp-EGFP-GKp-mCherry	This study
HEK-RFP-INT	HEK293T-minCMVp-EGFP-GKp-mCherry-INT	This study
HEK-RFP-dINT	HEK293T-minCMVp-EGFP-GKp-mCherry-dINT	This study
HEK-RFP-tsINT	HEK293T-minCMVp-EGFP-GKp-mCherry-tsINT	This study
Sanguinarine Producing Strains
SAN006	BY4741-Int16::CPR1-CYB5; Int17::CYP76AD5-DODC; Int19::tNCS-DBOX; Int14::6OMT-CNMT; Int9::NMCH-4'OMT; Int11::PsBBE; Int10::CFS-STS; Int4::TNMT-MSH; Int7::DBOX-McP6H; ΔGRE2::4'OMT-tNCS; Int12::DBOX; ΔYPR1::ARO7G141S; ΔYDR541C::ARO2-ARO4K229L; ΔAAD3::TYDCY350F	Biotechnol Bioeng 119, 1314-1326 (2022)
SAN217	SAN006-IntS6::ZWF1-GAPN	This study
SAN218	SAN217-IntL5::ICE2-INO2	This study
SAN219	SAN218-ΔHFD1::EcCFS	This study
SAN220	SAN219-ΔGAL80	This study
SAN220-M9	SAN219-ΔGAL4::LEU2; IntL4::ACT1p-GAL4M9; ΔGAL80	This study
SAN220-tsINT	SAN219-ΔGAL4::LEU2; Int L4::ACT1p-GAL4-tsINT; ΔGAL80	This study
RET202	SAN006-ΔPsBBE-ΔCFS-STS	This study
SCO202	RET202-IntS6::PsBBE	This study
SCO203	RET202-IntS6::tPsBBE	This study
SCO204	RET202-IntS6::MBP-tPsBBE	This study
SCO205	RET202-IntS6::EcBBE	This study
SCO206	RET202-IntS6::tEcBBE	This study
SCO207	RET202-IntS6::MBP-tEcBBE	This study
SCO208	RET202-IntS6::CjBBE	This study
SCO209	RET202-IntS6::tCjBBE	This study
SCO210	RET202-IntS6::MBP-tCjBBE	This study
SCO211	RET202-IntS6::McBBE	This study
SCO212	RET202-IntS6::tMcBBE	This study
SCO213	RET202-IntS6::MBP-tMcBBE	This study
SAN221	SAN220-tsINT-IntG11::MBP-tMcBBE	This study
PRO222	SAN221-ΔDBOX-McP6H::URA3	This study
SAN223-1	PRO222-IntL2::McP6H-DBOX	This study
SAN223-2	PRO222-IntL2::McP6Hs-DBOX	This study
SAN223-3	PRO222-IntL2::EcP6H-DBOX	This study
SAN223-4	PRO222-IntL2::EcP6H1-39-McP6Hs33-522-DBOX	This study
SAN223-5	PRO222-IntL2::EcCFS1-83-McP6Hs84-522-DBOX	This study
SAN224	SAN223-4-ΔARI1::XFPK-AROL	This study
SAN225	SAN224-IntL7::ACT1p-MET17	This study
SAN226	SAN225-IntG17::SOD1	This study
SAN227	SAN225-IntL9::STS	This study
SAN228	SAN227-IntG19::STL1	This study
SAN229	SAN228-IntG16::ADO1-IntG17::SOD1	This study
SAN230	SAN229-IntG22::BUP1	This study
SAN231	SAN230-IntG21::6OMT	This study
SAN232	SAN231- IntG20::HIS3	This study
SAN333	SAN231-IntG26::GAL80; ΔACT1p-GAL4-tsINT	This study
SAN334	SAN333-IntG15::GAL4	This study
