# Supplementary material for: Intein-mediated temperature control for complete biosynthesis of sanguinarine and its halogenated derivatives in yeast
Source: Nat Commun. 2024 Jun 19;15:5238. doi: 10.1038/s41467-024-49554-w (PMC11186835; doi:10.1038/s41467-024-49554-w)
Supplement: Supplementary file 5 — Supplementary Data 2 [file 41467_2024_49554_MOESM5_ESM.xlsx]

## Sheet: Supplementary Data 2
Supplementary Data 2. List of plasmids used in this study.
Plasmid	Genotype	Source
pRS41K-SpCas9	CEN/ARS; G418; AmpR; TEF1p-SpCas9-TEF1t	Nat Commun 8, 1688 (2017)
p423-SpSgH	2μ; HIS3; AmpR; SNR52p-SUP4t	Nat Commun 8, 1688 (2017)
p426-SpSgH	2μ; URA3; AmpR; SNR52p-SUP4t	Nat Commun 8, 1688 (2017)
pESC-URA	2μ; URA3; AmpR; GAL1p-MCS1-CYC1t; GAL10p-MCS2-ADH1t	Agilent Technologies
	(NCBI Accession AF063585)
pESC-LEU	2μ; LEU2; AmpR; GAL1p-MCS1-CYC1t; GAL10p-MCS2-ADH1t	Agilent Technologies
	(NCBI Accession AF063849)
pESC-HIS	2μ; HIS3; AmpR; GAL1p-MCS1-CYC1t; GAL10p-MCS2-ADH1t	Agilent Technologies
	(NCBI Accession AF063850)
pESC-TRP	2μ; TRP1; AmpR; GAL1p-MCS1-CYC1t; GAL10p-MCS2-ADH1t	Agilent Technologies
	(NCBI Accession AF063848)
pESC-URA-mCherry	2μ; URA3; AmpR; GAL1p-MCS1-CYC1t; GAL10p-mCherry-ADH1t	This study
pRS423-Sg-ΔGAL4	2μ; HIS3; AmpR; SNR52p-SgGAL4-SUP4t	This study
pRS426-Sg-ΔGAL80	2μ; URA3; AmpR; SNR52p-SgGAL80-SUP4t	This study
pRS423-Sg-ΔGAL3	2μ; HIS3; AmpR; SNR52p-SgGAL3-SUP4t	This study
pUMI22-GAL4M9	2μ; URA3; Kan; ACT1p-GAL4M9	This study
pUMI22-GAL4-tsINT	2μ; URA3; Kan; ACT1p-GAL4-tsINT	This study
SIMTeGES-GAL4
pESC-LEU-tHMG1-CrtE	2μ; LEU2; AmpR; GAL1p-tHMG1-CYC1t; GAL10p-crtE-ADH1t	This study
pESC-HIS-CrtYB-CrtI	2μ; HIS3; AmpR; GAL1p-crtYB-CYC1t; GAL10p-crtI-ADH1t	This study
pUMI22-GAL4-INT	2μ; URA3; Kan; ACT1p-GAL4-INT	This study
pUMI22-GAL4-dINT	2μ; URA3; Kan; ACT1p-GAL4-dINT	This study
pUMI22-GAL4-tsINT1	2μ; URA3; Kan; ACT1p-GAL4-tsINT1	This study
pUMI22-GAL4-tsINT2	2μ; URA3; Kan; ACT1p-GAL4-tsINT2	This study
pUMI22-GAL4-tsINT3	2μ; URA3; Kan; ACT1p-GAL4-tsINT3	This study
SIMTeGES-GAL80
p416-GAL80	CEN/ARS; URA3; AmpR; GAL80p-GAL80-GAL80t	This study
p416-GAL80-INT	CEN/ARS; URA3; AmpR; GAL80p-GAL80-INT-GAL80t	This study
p416-GAL80-dINT	CEN/ARS; URA3; AmpR; GAL80p-GAL80-dINT-GAL80t	This study
p416-GAL80-tsINT	CEN/ARS; URA3; AmpR; GAL80p-GAL80-tsINT-GAL80t	This study
SIMTeGES-mCherry
pESC-LEU-FLAG-mCherry	2μ; LEU2; AmpR; GAL1p-FLAG-mCherry-CYC1t; GAL10p-MCS1-ADH1t	This study
pESC-LEU-FLAG-mCherry-INT	2μ; LEU2; AmpR; GAL1p-FLAG-mCherry-INT-CYC1t; GAL10p-MCS1-ADH1t	This study
pESC-LEU-FLAG-mCherry-dINT	2μ; LEU2; AmpR; GAL1p-FLAG-mCherry-dINT-CYC1t; GAL10p-MCS1-ADH1t	This study
pESC-LEU-FLAG-mCherry-tsINT	2μ; LEU2; AmpR; GAL1p-FLAG-mCherry-tsINT-CYC1t; GAL10p-MCS1-ADH1t	This study
SIMTeGES-mCherry in P. pastoris
Int1-mCherry	AmpR; TEFp-mCherry-AOX1t	ACS Synth Biol 11, 623-633 (2022)
Int1-mCherry-INT	AmpR; TEFp-mCherry-INT-AOX1t	This study
Int1-mCherry-dINT	AmpR; TEFp-mCherry-dINT-AOX1t	This study
Int1-mCherry-tsINT	AmpR; TEFp-mCherry-tsINT-AOX1t	This study
SIMTeGES-mCherry in Mammalian Cells
pM-472-mCherry	SV40 ori; AmpR; minCMVp-EGFP-polyAt; GKp-mCherry-polyAt	This study
pM-472-mCherry-INT	SV40 ori; AmpR; minCMVp-EGFP-polyAt; GKp- mCherry-INT-polyAt	This study
pM-472-mCherry-dINT	SV40 ori; AmpR; minCMVp-EGFP-polyAt; GKp- mCherry-dINT-polyAt	This study
pM-472-mCherry-tsINT	SV40 ori; AmpR; minCMVp-EGFP-polyAt; GKp- mCherry-tsINT -polyAt	This study
Sanguinarine pathway gene harboring plasmids
pESC-TRP-ZWF1-GAPN	2μ; TRP1; AmpR; GAL1p-ZWF1-CYC1t; GAL10p-GAPN-ADH1t	This study
pESC-TRP-ICE2-INO2	2μ; TRP1; AmpR; GAL1p-ICE2-CYC1t; GAL10p-INO2-ADH1t	This study
pESC-TRP-CFS	2μ; TRP1; AmpR; GAL1p-CFS-CYC1t; GAL10p-MCS2-ADH1t	Biotechnol Bioeng 119, 1314-1326 (2022)
pRS423-Sg-ΔHFD1	2μ; HIS3; AmpR; SNR52p-SgHFD1-SUP4t	Biotechnol Bioeng 119, 1314-1326 (2022)
pRS426-Sg-ΔPsBBE	2μ; URA3; AmpR; SNR52p-SgPsBBE-SUP4t	This study
pRS426-Sg-ΔCFS-STS	2μ; URA3; AmpR; SNR52p-SgCFS-STS-SUP4t	This study
pESC-HIS-PsBBE	2μ; HIS3; AmpR; GAL1p-PsBBE-CYC1t; GAL10p-MCS2-ADH1t	This study
pESC-HIS-tPsBBE	2μ; HIS3; AmpR; GAL1p-tPsBBE-CYC1t; GAL10p-MCS2-ADH1t	This study
pESC-HIS-MBP-tPsBBE	2μ; HIS3; AmpR; GAL1p-MBP-tPsBBE-CYC1t; GAL10p-MCS2-ADH1t	This study
pESC-HIS-EcBBE	2μ; HIS3; AmpR; GAL1p-EcBBE -CYC1t; GAL10p-MCS2-ADH1t	This study
pESC-HIS-tEcBBE	2μ; HIS3; AmpR; GAL1p-tEcBBE-CYC1t; GAL10p-MCS2-ADH1t	This study
pESC-HIS-MBP-tEcBBE	2μ; HIS3; AmpR; GAL1p-MBP-tEcBBE -CYC1t; GAL10p-MCS2-ADH1t	This study
pESC-HIS-CjBBE	2μ; HIS3; AmpR; GAL1p-CjBBE-CYC1t; GAL10p-MCS2-ADH1t	This study
pESC-HIS-tCjBBE	2μ; HIS3; AmpR; GAL1p-tCjBBE-CYC1t; GAL10p-MCS2-ADH1t	This study
pESC-HIS-MBP-tCjBBE	2μ; HIS3; AmpR; GAL1p-MBP-tCjBBE -CYC1t; GAL10p-MCS2-ADH1t	This study
pESC-HIS-McBBE	2μ; HIS3; AmpR; GAL1p-McBBE-CYC1t; GAL10p-MCS2-ADH1t	This study
pESC-HIS-tMcBBE	2μ; HIS3; AmpR; GAL1p-tMcBBE -CYC1t; GAL10p-MCS2-ADH1t	This study
pESC-HIS-MBP-tMcBBE	2μ; HIS3; AmpR; GAL1p-MBP-tMcBBE -CYC1t; GAL10p-MCS2-ADH1t	This study
pRS426-Sg-ΔDBOX-McP6H	2μ; URA3; AmpR; SNR52p-SgDBOX-McP6H-SUP4t	This study
pESC-TRP-McP6H-DBOX	2μ; TRP1; AmpR; GAL1p-McP6H-CYC1t; GAL10p-DBOX-ADH1t	This study
pESC-TRP-McP6Hs-DBOX	2μ; TRP1; AmpR; GAL1p-McP6Hs-CYC1t; GAL10p-DBOX-ADH1t	This study
pESC-TRP-EcP6H-DBOX	2μ; TRP1; AmpR; GAL1p-EcP6H-CYC1t; GAL10p-DBOX-ADH1t	This study
pESC-TRP-EcP6H1-39-McP6Hs33-52-DBOX	2μ; TRP1; AmpR; GAL1p-EcP6H1-39-McP6Hs33-52-CYC1t; GAL10p-DBOX-ADH1t	This study
pESC-TRP-EcCFS1-83-McP6Hs84-522-DBOX	2μ; TRP1; AmpR; GAL1p- EcCFS1-83-McP6Hs84-522-CYC1t; GAL10p-DBOX-ADH1t	This study
pRS423-Sg-ΔARI1	2μ; HIS3; AmpR; SNR52p-SgARI1-SUP4t	This study
pESC-TRP-LmXFPK-EcoAROL	2μ; TRP1; AmpR; GAL1p-LmXFPK-CYC1t; GAL10p-EcoAROL-ADH1t	This study
pUMI22-MET17	2μ; URA3; Kan; ACT1p-MET17	This study
pESC-TRP-SOD1	2μ; TRP1; AmpR; GAL1p-SOD1-CYC1t; GAL10p-MCS2-ADH1t	This study
pESC-URA-STS	2μ; URA3; AmpR; GAL1p-MCS1-CYC1t; GAL10p-STS-ADH1t	This study
pESC-HIS-STL1	2μ; HIS3; AmpR; GAL1p-STL1-CYC1t; GAL10p-MCS2-ADH1t	This study
pESC-TPR-SOD1-ADO1	2μ; TRP1; AmpR; GAL1p-SOD1-CYC1t; GAL10p-ADO1-ADH1t	This study
pESC-LEU-BUP1-	2μ; LEU2; AmpR; GAL1p-BUP1-CYC1t; GAL10p-MCS2-ADH1t	This study
pESC-HIS-6OMT	2μ; HIS3; AmpR; GAL1p-MCS1-CYC1t; GAL10p-6OMT-ADH1t	This study
