# Supplementary material for: Intein-mediated temperature control for complete biosynthesis of sanguinarine and its halogenated derivatives in yeast
Source: Nat Commun. 2024 Jun 19;15:5238. doi: 10.1038/s41467-024-49554-w (PMC11186835; doi:10.1038/s41467-024-49554-w)
Supplement: Supplementary file 6 — Supplementary Data 3 [file 41467_2024_49554_MOESM6_ESM.xlsx]

## Sheet: Supplementary Data 3
Supplementary Data 3. List of heterologous genes used in this study.
Gene	Sources	Modifications	Reference
CPR1	Arabidopsis thaliana		Nature 402, 769-777 (1999)
CYB5	Catharanthus roseus		Proc Natl Acad Sci U S A 112, 3205-3210 (2015)
Lycopene pathway genes
CrtE	Phaffia rhodozyma		Metab Eng 30, 69-78 (2015)
CrtYB	Phaffia rhodozyma		Metab Eng 30, 69-78 (2015)
CrtI	Phaffia rhodozyma		Metab Eng 30, 69-78 (2015)
Sanguinarine pathway genes
CYP76AD5	Beta vulgaris		PLoS One 11, e0149417 (2016)
DODC	Pseudomonas putida		Nat Chem Biol 11, 465-471 (2015)
tNCS	Coptis japonica	Truncation of N-terminal 35 aa	Nat Commun 11, 3337 (2020)
6OMT	Papaver somniferum		Science 362, 343-347 (2018)
CNMT	Papaver somniferum		Phytochemistry 64, 177-186 (2003)
NMCH	Eschscholzia californica		The Plant Journal 13, 793-801 (2002)
4ʹOMT	Papaver somniferum		Science 362, 343-347 (2018)
PsBBE	Papaver somniferum		Science 362, 343-347 (2018)
PsBBE-N23	Papaver somniferum	Truncation of N-terminal 23 aa	This study
PsBBE-MBP	Papaver somniferum	Fusion of an MBP tag at the N-terminus of truncated variant	This study
EcBBE	Eschscholzia californica		Proc Natl Acad Sci U S A 88, 9969-9973 (1991)
EcBBE-N23	Eschscholzia californica	Truncation of N-terminal 23 aa	This study
EcBBE-MBP	Eschscholzia californica	Fusion of an MBP tag at the N-terminus of truncated variant	This study
CjBBE	Coptis japonica		Proc Natl Acad Sci U S A 105, 7393-7398 (2008)
CjBBE-N24	Coptis japonica	Truncation of N-terminal 24 aa	This study
CjBBE-MBP	Coptis japonica	Fusion of an MBP tag at the N-terminus of truncated variant	This study
McBBE	Macleaya cordata		Mol Plant 10, 975-989 (2017)
McBBE-N23	Macleaya cordata	Truncation of N-terminal 23 aa	This study
McBBE-MBP	Macleaya cordata	Fusion of an MBP tag at the N-terminus of truncated variant	This study
CFS	Eschscholzia californica		Science 349, 1095-1100 (2015)
STS	Eschscholzia californica		Science 349, 1095-1100 (2015)
TNMT	Papaver somniferum		J Biol Chem 282, 14741-14751 (2007)
MSH	Papaver somniferum		Res Commun 431, 597-603 (2013)
McP6H	Macleaya cordata		Mol Plant 10, 975-989 (2017)
McP6Hs	Macleaya cordata		This study
EcP6H	Eschscholzia californica		Nat Commun 5, 3283 (2014)
EcP6H1-39-McP6Hs33-522	\	Chimeric protein	This study
EcCFS1-83-McP6Hs84-522	\	Chimeric protein	This study
DBOX	Papaver somniferum		Science 362, 343-347 (2018)
TYDCY350 F	Papaver somniferum	Y350F mutation	Proc Natl Acad Sci U S A 117, 10806-10817 (2020)
XFPK	Leuconostoc mesenteroides		Nat Chem Biol 18, 1032 (2022)
AROL	Escherichia coli		Nat Chem Biol 18, 1032 (2022)
BUP1	Papaver somniferum		ACS Chem Biol 18, 419-430 (2023)
