# Supplementary material for: Intein-mediated temperature control for complete biosynthesis of sanguinarine and its halogenated derivatives in yeast
Source: Nat Commun. 2024 Jun 19;15:5238. doi: 10.1038/s41467-024-49554-w (PMC11186835; doi:10.1038/s41467-024-49554-w)
Supplement: Supplementary file 7 — Supplementary Data 4 [file 41467_2024_49554_MOESM7_ESM.xlsx]

## Sheet: Supplementary Data 4
Supplementary Data 4. List of gene coding sequences used in this study.
Gene	Coding Sequences	Reference
GAL4-INT	atgaagctactgtcttctatcgaacaagcatgcgatatttgccgacttaaaaagctcaagtgctttgccaagggtaccaatgttttaatggcggatgggtctattgaatgtattgaaaacattgaggttggtaataaggtcatgggtaaagatggcagacctcgtgaggtaattaaattgcccagaggaagagaaactatgtacagcgtcgtgcagaaaagtcagcacagagcccacaaaagtgactcaagtcgtgaagtgccagaattactcaagtttacgtgtaatgcgacccatgagttggttgttagaacacctcgtagtgtccgccgtttgtctcgtaccattaagggtgtcgaatattttgaagttattacttttgagatgggccaaaagaaa…	J Synchrotron Radiat 11, 109-112 (2004)
GAL4-dINT	atgaagctactgtcttctatcgaacaagcatgcgatatttgccgacttaaaaagctcaagtgctttgccaagggtaccaatgttttaatggcggatgggtctattgaatgtattgaaaacattgaggttggtaataaggtcatgggtaaagatggcagacctcgtgaggtaattaaattgcccagaggaagagaaactatgtacagcgtcgtgcagaaaagtcagcacagagcccacaaaagtgactcaagtcgtgaagtgccagaattactcaagtttacgtgtaatgcgacccatgagttggttgttagaacacctcgtagtgtccgccgtttgtctcgtaccattaagggtgtcgaatattttgaagttattacttttgagatgggccaaaagaaa…	J Synchrotron Radiat 11, 109-112 (2004)
GAL4-tsINT	atgaagctactgtcttctatcgaacaagcatgcgatatttgccgacttaaaaagctcaagtgctttgccaagggtaccaatgttttaatggcggatgggtctattgaatgtattgaaaacattgaggttggtaataaggtcatgggtaaagatggcagacctcgtgaggtaattaaattgcccagaggaagagaaactatgtacagcgtcgtgcagaaaagtcagcacagagcccacaaaagtgactcaagtcgtgaagtgccagaattactcaagtttacgtgtaatgcgacccatgagttggttgttagaacacctcgtagtgtccgccgtttgtctcgtaccattaagggtgtcgaatattttgaagttattacttttgagatgggccaaaagaaa…	Nat Biotechnol 22, 871–876 (2004)
GAL4M9	atgaagctactgtcttctatcgaacaagcatgcgatatttgccgacttaaaaagctcaagtgctccaaagaaaaaccgaagtgcgccaagtgtctgaagaacaactgggagtgtcgctactctcccaaaaccaaaaggtctccgctgactagggcacatctgacagaagtggaatcaaggctagaaagactggaacagctatttccactgatttttcctcgagaagaccttgacatgattttgaaaatggattctttacaggatataaaagcattgttaacaggattatttgtacaagataatgtgaataaagatgccgtcacagatagattggcttcagtggagactgatatgcctctaacattgagacagcatagaataagtgcgacatcatcatcg…	Biotechnol Bioeng 115, 1321-1330 (2018)
Lycopene pathway genes
CrtE	AIP94028	Metab Eng 30, 69-78 (2015)
CrtYB	AIP94029	Metab Eng 30, 69-78 (2015)
CrtI	AIP94030	Metab Eng 30, 69-78 (2015)
Sanguinarine pathway genes
AtCPR1	NP_001190823	Nature 402, 769-777 (1999)
CrCYB5	KP411012	Proc Natl Acad Sci U S A 112, 3205-3210 (2015)
CYP76AD5	KM592961	PLoS One 11, e0149417 (2016)
PpDODC	AKH61506	Nat Chem Biol 11, 465-471 (2015)
CjNCSΔN35	atggaagaaaccgttatgttgtatcacgaattggaagttgctgcttctgctgatgaagtctggtctgtcgaaggttctccagaattaggtttgcacttgcctgacttgttgccagctggtatctttgctaaattcgaaattaccggtgacggtggtgaaggttccatcttggacatgactttcccaccaggtcaattcccacatcactaccgtgaaaagttcgttttctttgatcataagaacagatacaagttggttgaacaaatcgatggtgatttcttcgatttaggcgtgacttactacatggacactatcagagttgttgccactggtccagactcttgtgtcatcaagtcaaccactgaataccacgttaagccagaattcgctaagattgtc…	Nat Commun 11, 3337 (2020)
Ps6OMT	XM_026533279	Science 362, 343-347 (2018)
PsCNMT	Q7XB08	Phytochemistry 64, 177-186 (2003)
EcNMCH	O64900	The Plant Journal 13, 793-801 (2002)
Ps4ʹOMT	XM_026585075	Science 362, 343-347 (2018)
PsBBE	XP_026421833	Science 362, 343-347 (2018)
EcCFS	AB434654	Science 349, 1095-1100 (2015)
EcSTS	EU882969	Science 349, 1095-1100 (2015)
PsTNMT	Q108P1	J Biol Chem 282, 14741-14751 (2007)
PsMSH	L7X3S1	Res Commun 431, 597-603 (2013)
McP6H	OVA18597	Mol Plant 10, 975-989 (2017)
PsDBOX	XM_026524393	Science 349, 1095-1100 (2015)
PsTYDCY305F	atgggttctttgccaaccaacaaccttgaatctatttccttatgctctcaaaacccattagacccagacgaattcagaagacaaggtcacatgatcattgatttcttggctgattactacaagaacgttgaaaagtacccagtcagatcccaagtcgaaccaggctacttaaagaagagattgccagagtctgctccatacaacccagaatccatcgaaaccatcttggaagatgtcacaaacgatatcatcccaggtttgacccactggcaatctccaaattactttgcttacttcccatcttctggttctatcgccggttttttaggtgaaatgttgtctaccggtttcaatgttgtcggtttcaactggatgtctagtccagctgccactgaattg…	Proc Natl Acad Sci U S A 117, 10806-10817 (2020)
ZWF1	NP_014158	Nat Chem Biol 18, 1032 (2022)
GAPN	WP_002262986	Nat Chem Biol 18, 1032 (2022)
BUP1	XP_026423922	ACS Chem Biol 18, 419-430 (2023)
*NCBI accession number of the corresponding proteins.
