# Supplementary material for: Intein-mediated temperature control for complete biosynthesis of sanguinarine and its halogenated derivatives in yeast
Source: Nat Commun. 2024 Jun 19;15:5238. doi: 10.1038/s41467-024-49554-w (PMC11186835; doi:10.1038/s41467-024-49554-w)
Supplement: Supplementary file 8 — Supplementary Data 5 [file 41467_2024_49554_MOESM8_ESM.xlsx]

## Sheet: Supplementary Data 5
Supplementary Data 5. List of oligonucleotides used in this study.
Primer	Primer sequences (5'-3')
For colony PCR verification
Conf-IntS11-F	GCTGATTGAGCGTATAGCCTAGTT
Conf-IntS11-R	CTCAGGTGCCGCGTATATCATGACA
Conf-IntL4-F	CCGCCGGCAGCTTAGTATATAAATAC
Conf-IntL4-R	CCTGATTCCGCTAATAGGAAGTATGA
Conf-IntS10-F	TATTACAGGTGAATCGCGCGCTAA
Conf-IntS10-R	CGCGGGCACAGAATGGATAACTGCA
Conf-IntS4-F	GATAACTAGCCCTGCAAGCGAATTC
Conf-IntS4-R	ACATACGCGATACGTTGTCGATAA
Conf-IntS6-F	TTACAGCAACATGGAAAGCAGCAAAG
Conf-IntS6-R	GCTCTGTCCTGTTCGGGTTTCTCTT
Conf-IntL5-F	ACCAACAGATATAGGCTGTGTCTTA
Conf-IntL5-R	TGAGCAAAACTTCCACCAGTAAACG
Conf-IntG11-F	CAGATATTCAGTGGAGTGGGGCTT
Conf-IntG11-R	AGTACCAATTTCCTGCTAATGGGCA
Conf-IntL2-F	AAGGACATTTCTTGGTGACAGATTC
Conf-IntL2-R	CGTTGCATAATATGTCAACTTCAGACT
Conf-IntL7-F	GAAATGATTGCAGAAAAGCC
Conf-IntL7-R	CGTCATATATGAATACTAGTCAATAG
Conf-IntG17-F	GCTAACAATGTGAATACGCACACCGTATA
Conf-IntG17-R	GGTTAGAAATCGCTGGTAACATTACTGATACC
Conf-IntL9-F	GATTGGTTTATGATAGAATGAGCTG
Conf-IntL9-R	GGGTGCCTTTACCATAAAACC
Conf-IntG19-F	TCGCTTTATCTATCCATCAAAAGTCCGGAG
Conf-IntG19-R	ATTACAGTGGCGGAAAGGAGAGAG
Conf-IntG16-F	ATTCAAGCCTGCTGCAATTGTGAAG
Conf-IntG16-R	TTCAGATGACAATAGTCTCTTGCAGAACAC
Conf-IntG22-F	TGTAGATTCAATATATTTTCGATCAATGGCTTCTATCAG
Conf-IntG22-R	TCGTTCATATGTAGCAGCGATGGTAG
Conf-IntG21-F	GACCAAGCTATGAAATGCGTAAGATGAAC
Conf-IntG21-R	ATTAAATGAGTAGATGCTGCCAGAGTACTG
Conf-IntG20-F	ACGTACTGTATCAACACAACGAAGAACGAC
Conf-IntG20-R	AGCAACTCCATGTAAACACCCGTACAT
Conf-IntG26-F	CAGACAAACTAGGGTGAGGATTCTTCG
Conf-IntG26-R	TCAGTCCAATGAATAGATCGGTTAAAGC
Conf-IntG15-F	CATCGATGACAGCTTCTCATAACTTATGTC
Conf-IntG15-R	CAATGTTCTTTGTAGCAACAGGC
For PCR amplification to obtain the donor DNA fragments
IntS11-ADH1-F	GACTAGTATCATCCGTCAAGAAGAACAAGAACAAGAACAAGAGCGACCTCATGCTATAC
IntS11-CYC1-R	TACAGGCAATGAGCGAAAGCGACTGAAGCCGAGAGATGTGCTTCGAGCGTCCCAAAACC
IntL4-ADH1-F	TCGTGTTCATGCAGATAGATAACAATCTATATGTTGATAAGAGCGACCTCATGCTATAC
IntL4-CYC1-R	CATAAAAGACCGTGTGATGGCTTGGCATGGCGATTTCATTCTTCGAGCGTCCCAAAACC
IntS10-ADH1-F	TGTACGCTATACATTTACGTGCTGAGCTCCTAGGAAAGCTGAGCGACCTCATGCTATAC
IntS10-CYC1-R	CCTCTATGTGACGCTGTGTATTCTTTGTTGTAGTTATGCTCTTCGAGCGTCCCAAAACC
IntS4-ADH1-F	GTTTTCTTATTTCTTTCTTTTTAAAAAACTTTCTTAATATGAGCGACCTCATGCTATAC
IntS4-CYC1-R	GAATTGAGAAAAAAAGTGTATATCATTACATTACTTTACACTTCGAGCGTCCCAAAACC
IntS6-ADH1-F	CTATTCAGTTTTAAAATGCAAGAAAATTAAAAAACAAAAAGAGCGACCTCATGCTATAC
IntS6-CYC1-R	TTTTATTAATTTTTTTTTTTATTTATATACATATAATGTGCTTCGAGCGTCCCAAAACC
IntL5-ADH1-F	AAAGATGACTAAAATAAGTGAAATTTCAACATTAACTTCGGAGCGACCTCATGCTATAC
IntL5-CYC1-R	TGAAACTATTGTGTAATAGAAGTGGTAGCAATATGTAGCACTTCGAGCGTCCCAAAACC
IntG11-ADH1-F	TATTCGTATAGCAAGGTACTAGTGGCGACACTCAGGTGGTGAGCGACCTCATGCTATAC
IntG11-CYC1-R	AGACTATTCCCATAATGTTTACGTTTCACAGAAATTGAGGCTTCGAGCGTCCCAAAACC
IntL2-ADH1-F	ACTTATTTTATAGAAAAAAATCGGATGTTGAATGGGCATAGAGCGACCTCATGCTATAC
IntL2-CYC1-R	ATGCTCATTTCATTTCTGTTTTAAATTTTATGTCTGTTTTCTTCGAGCGTCCCAAAACC
IntL7-ADH1-F	GAAAGAAAAACTAACACATTAATGTAGTTTTAAAATTTCAGAGCGACCTCATGCTATAC
IntL7-CYC1-R	TAATTTTTATTCTAGCATATATTTAAGTTTGTTTGCGAAACTTCGAGCGTCCCAAAACC
IntG17-ADH1-F	CGAACCAGAATTTTCTTATTTTTTTCACTAAGGATAATTGGAGCGACCTCATGCTATAC
IntG17-CYC1-R	CAATCTTCTATTGTATTGGTGGTATTTAAGGTGAACTAATCTTCGAGCGTCCCAAAACC
IntL9-ADH1-F	AGCAATAAACGTGAAATCTGTTTTGTATATATATTTGCAGGAGCGACCTCATGCTATAC
IntL9-CYC1-R	GTAATCTGGCATTTCATACTATCATTGCTCAAATTATCCGCTTCGAGCGTCCCAAAACC
IntG19-ADH1-F	ATCCCAACTTCTTTCTCTTCTAAACATCTATAACCTTGGAGAGCGACCTCATGCTATAC
IntG19-CYC1-R	AAAGTATTTCCGGGTAAGATTAAAAATGCATTCGATTTAGCTTCGAGCGTCCCAAAACC
IntG16-ADH1-F	TTAAGAGGGAATAAGAAAACTAAGGGAAAATACGCTATCTGAGCGACCTCATGCTATAC
IntG16-CYC1-R	TTACGTACTCGCATGTATTCGAAAAGCCTCTAAAAATTGCCTTCGAGCGTCCCAAAACC
IntG22-ADH1-F	TTTCTATCATTGATGACGGGCATTACCCCGTTAATGACCTGAGCGACCTCATGCTATAC
IntG22-CYC1-R	TATTTCTCACTTATTGCACCTCTCGAAGTTCTCTCATTAGCTTCGAGCGTCCCAAAACC
IntG21-ADH1-F	CTATAGAGGAAAAGGTTGTATATTTTAGAGATTCGTCCATGAGCGACCTCATGCTATAC
IntG21-CYC1-R	AGGGCAACGCTTTGAACTAGTATTTTCCGTTATAGTATGTCTTCGAGCGTCCCAAAACC
IntG20-ADH1-F	GTTTTTAAACTGGTAGCAGAGCTATCCGGTAAACATGTACGAGCGACCTCATGCTATAC
IntG20-CYC1-R	CTTAAAGAACGCCGAGACAAGAATATGTAATGATAAGCCTCTTCGAGCGTCCCAAAACC
IntG26-ADH1-F	ATAAGAGTGGAAAAAAAGTAACAGATTAGTGGCTCCCAGTGAGCGACCTCATGCTATAC
IntG26-CYC1-R	AAAATACTGTGTTGTTTGTTTCTCTCTAGCCGTTGATTGGCTTCGAGCGTCCCAAAACC
IntG15-ADH1-F	TCTTTTATTAGGTCTACAAAAACAAAAAAAGTTTTTTCACGAGCGACCTCATGCTATAC
IntG15-CYC1-R	AAAAAACGTTATTTATTATTATGTAAAACTATTGACCTCACTTCGAGCGTCCCAAAACC
