# Supplementary material for: Intein-mediated temperature control for complete biosynthesis of sanguinarine and its halogenated derivatives in yeast
Source: Nat Commun. 2024 Jun 19;15:5238. doi: 10.1038/s41467-024-49554-w (PMC11186835; doi:10.1038/s41467-024-49554-w)
Supplement: Supplementary file 10 — Source Data [file 41467_2024_49554_MOESM10_ESM.xlsx]

## Sheet: Fig. 1b, Suppl Fig. 4
							,

## Sheet: Fig.1d
	Strain ID	SED					SEDG					SEG					SEGly					SEGlyG
		Repeat 1	Repeat 2	Repeat 3	Mean	SD	Repeat 1	Repeat 2	Repeat 3	Mean	SD	Repeat 1	Repeat 2	Repeat 3	Mean	SD	Repeat 1	Repeat 2	Repeat 3	Mean	SD	Repeat 1	Repeat 2	Repeat 3	Mean	SD
	SAN220	1.05726	0.962438	1.15601	1.05857	0.0967925	0.713561	0.651881	0.985713	0.783718	0.17763	4.04883	4.11705	4.35302	4.17297	0.159615	0.154403	0.168645	0.161219	0.161422	0.00712326	4.67787	4.23653	4.41436	4.44292	0.222052
	SAN220-M9	0.507132	0.623619	0.608434	0.579728	0.063327	0.408545	0.382943	0.385769	0.392419	0.0140371	5.87615	5.82367	6.0828	5.92754	0.136996	0.149526	0.161441	0.132569	0.147845	0.0145093	6.67405	6.72603	6.28763	6.56257	0.239521
	SAN220-tsINT	1.26296	1.30625	1.21198	1.2604	0.0471846	1.00749	0.989371	1.18898	1.06195	0.110387	11.7915	10.9625	11.2364	11.3301	0.422338	0.188983	0.20051	0.178011	0.189168	0.0112508	14.5854	15.4653	14.0825	14.7111	0.699918

## Sheet: Fig. 4c
	Strain ID	PEAK AREA
		(S)-Reticuline					(S)-Scoulerine
		Repeat 1	Repeat 2	Repeat 3	Mean	SD	Repeat 1	Repeat 2	Repeat 3	Mean	SD
	RET202	133173090	139333230	138204630	136903650	3.27967e+06	44730	50940	43020	46230	4167.63
	SCO202	95717970	98408250	97032240	97052820	1.34526e+06	28332990	28095930	29181060	28536660	570515
	SCO203	110232990	110089800	110366010	110229600	138136	45062550	41290740	37606950	41320080	3.72789e+06
	SCO204	106008030	112720140	105569820	108099330	4.00773e+06	51144660	46814490	47768850	48576000	2.27513e+06
	SCO205	116639010	118353510	111647520	115546680	3.48389e+06	41815800	38848590	39587310	40083900	1.54468e+06
	SCO206	121893930	125077140	129875580	125615550	4.01797e+06	20464830	18249210	19298340	19337460	1.10833e+06
	SCO207	92775780	97891380	89291970	93319710	4.32543e+06	74549520	74555010	74098890	74401140	261771
	SCO208	134188650	136507140	134103240	134933010	1.36391e+06	4054050	3646440	2716470	3472320	685579
	SCO209	131418440	124102980	134928360	1.3015e+08	5.52305e+06	3995100	3736260	4032540	3921300	161339
	SCO210	114230070	107477460	116941770	112883100	4.87381e+06	35299080	28141020	31685490	31708530	3.57909e+06
	SCO211	117072270	107120520	120451320	114881370	6.93019e+06	22991940	19931940	25733970	22885950	2.90247e+06
	SCO212	113166990	125711820	122832000	120570270	6.57113e+06	23754420	22903740	24044040	23567400	592709
	SCO213	19747170	23606550	25927650	23093790	3.12198e+06	141162320	164127380	144843340	1.50044e+08	1.23344e+07

## Sheet: Fig. 4d
	McBBE													CjBBE
	TD+Merge						AF488 (eGFP)							TD+Merge						AF488 (eGFP)
	tMcBBE													tCjBBE
	TD+Merge						AF488 (eGFP)							TD+Merge						AF488 (eGFP)
	MBP-tMcBBE													MBP-tCjBBE
	TD+Merge						AF488 (eGFP)							TD+Merge						AF488 (eGFP)

## Sheet: Fig. 4e
		METABOLITE TITER, mg L-1
	Strain ID	(S)-Norcoclaurine					(S)-Reticuline					(S)-Scoulerine					(S)-Cheilanthifoline					Protopine					Sanguinarine
		Repeat 1	Repeat 2	Repeat 3	Mean	SD	Repeat 1	Repeat 2	Repeat 3	Mean	SD	Repeat 1	Repeat 2	Repeat 3	Mean	SD	Repeat 1	Repeat 2	Repeat 3	Mean	SD	Repeat 1	Repeat 2	Repeat 3	Mean	SD	Repeat 1	Repeat 2	Repeat 3	Mean	SD
	SAN220	45.9839	49.2477	51.488	48.9065	2.76785	191.462	189.078	190.294	190.278	1.19206	2.69274	2.27697	2.36717	2.44563	0.218706	21.4767	20.3034	21.3315	21.0372	0.639592	21.7159	21.1531	25.3883	22.7524	2.29999	14.7993	12.789	13.6114	13.7332	1.01068
	SAN221	44.9182	42.3739	45.1752	44.1558	1.54852	36.3618	35.687	34.7652	35.6047	0.801473	15.0474	15.6737	14.473	15.0647	0.600541	74.9717	72.9583	74.8332	74.2544	1.12461	39.6338	44.9184	40.2327	41.595	2.89369	19.598	23.0228	20.5316	21.0508	1.77049

## Sheet: Fig. 5b
		Strain ID	METABOLITE TITER, mg L-1
			Protopine					Sanguinarine
			Repeat 1	Repeat 2	Repeat 3	Mean	SD	Repeat 1	Repeat 2	Repeat 3	Mean	SD
		PRO222	90.7078	99.8364	105.883	98.8089	7.63945	0.218354	0.250884	0.213256	0.227498	0.0204127
		SAN223-1	44.0764	45.4635	38.7929	42.7776	3.51986	22.1387	22.8794	23.5919	22.87	0.726646
		SAN223-2	34.7668	38.3441	34.7952	35.9687	2.0572	24.0321	23.9289	24.5194	24.1601	0.315389
		SAN223-3	10.5641	11.0049	10.3028	10.6239	0.354857	26.7013	29.3279	28.459	28.1627	1.33814
		SAN223-4	8.23701	7.32682	6.14341	7.23574	1.04977	41.4218	39.8565	42.6384	41.3055	1.39458
		SAN223-5	84.8397	87.6275	82.6045	85.0239	2.51656	4.18915	4.58815	3.83199	4.2031	0.378275

## Sheet: Fig. 5c
	EcP6H														McP6H
	TD+Merge						AF488 (eGFP)								TD+Merge						AF488 (eGFP)
	McP6Hs														EcP6H1-39-McP6Hs33-522
	TD+Merge						AF488 (eGFP)								TD+Merge						AF488 (eGFP)
	EcCFS1-83-McP6Hs84-522
	TD+Merge						AF488 (eGFP)

## Sheet: Fig. 6a
		METABOLITE TITER, mg L-1
	Strain ID	(S)-Norcoclaurine					(S)-Reticuline					(S)-Scoulerine					(S)-Cheilanthifoline					Protopine					Sanguinarine
		Repeat 1	Repeat 2	Repeat 3	Mean	SD	Repeat 1	Repeat 2	Repeat 3	Mean	SD	Repeat 1	Repeat 2	Repeat 3	Mean	SD	Repeat 1	Repeat 2	Repeat 3	Mean	SD	Repeat 1	Repeat 2	Repeat 3	Mean	SD	Repeat 1	Repeat 2	Repeat 3	Mean	SD
	SAN224	73.7826	73.0429	77.9054	74.9103	2.62008	61.7561	56.6534	61.662	60.0238	2.91925	15.6333	14.9677	16.4088	15.6699	0.721236	86.8934	84.7478	90.1884	87.2765	2.74042	18.4033	19.2499	19.5775	19.0769	0.605901	45.5675	43.3478	51.4201	46.7785	4.17018
	SAN225	59.4526	62.0441	56.8063	59.4343	2.61895	79.805	81.9959	78.5127	80.1045	1.76082	15.5574	13.9433	14.7919	14.7642	0.807408	54.3697	47.0149	50.0162	50.4669	3.69808	19.637	22.3732	21.3001	21.1035	1.37863	57.5121	58.0743	56.0876	57.2247	1.02406
	SAN226	67.2024	61.3537	59.3375	62.6312	4.08512	80.5469	77.4527	77.1139	78.3712	1.89182	12.8517	13.5704	14.5595	13.6605	0.857463	43.1439	46.8575	52.1047	47.3687	4.50222	18.2096	17.2806	16.3841	17.2914	0.912806	59.1851	61.4035	63.3132	61.3006	2.06593
	SAN227	59.9676	63.2166	57.2418	60.142	2.99117	63.3665	72.7218	73.4945	69.8609	5.63764	11.142	10.1248	12.8527	11.3732	1.37854	8.93603	8.58412	7.94134	8.48716	0.504387	41.4734	38.0126	36.3054	38.5971	2.63312	92.1904	79.4675	90.8549	87.5043	6.992
	SAN228	63.2933	60.8387	64.7808	62.9709	1.99069	71.2083	81.2362	67.4067	73.2837	7.14451	12.9607	12.6387	15.0424	13.5473	1.30477	8.85878	9.82487	7.55318	8.74561	1.14006	38.4634	41.2917	40.6609	40.1387	1.48469	90.4426	90.4825	93.0225	91.3158	1.47814
	SAN229	56.042	56.0557	52.2944	54.7974	2.16761	68.1858	60.461	68.4277	65.6915	4.53138	10.8228	10.4609	9.87275	10.3855	0.479512	7.17457	8.38099	5.14226	6.89927	1.63682	35.6883	30.774	30.9265	32.4629	2.79429	96.787	99.4162	97.6249	97.9427	1.34313
	SAN230	53.0368	55.4859	59.0964	55.873	3.04831	65.8985	69.421	74.6514	69.9903	4.40412	9.60321	9.97301	13.3286	10.9683	2.05247	6.96953	8.17976	7.18983	7.44637	0.644612	28.0554	32.1915	29.7112	29.9861	2.08171	100.891	102.095	95.4672	99.4843	3.53055
	SAN231	31.9404	30.4118	32.6034	31.6519	1.12391	67.5525	64.6431	63.0624	65.086	2.27758	10.8919	10.9434	11.1249	10.9867	0.122387	7.98902	6.99528	8.27036	7.75155	0.669889	30.474	32.6612	30.7448	31.2933	1.19231	101.551	108.826	110.234	106.871	4.66045

## Sheet: Fig. 6b
	Time (h)	Glycerol (g L-1)	Galactose (g L-1)	Ethanol (g L-1)	OD600	Sanguinarine (mg L-1)
	0	11.58		0	0.804	0
	11	11.14	19.15	0	1.584	0
	22	10.67	18.93	0	3.66	0
	25	9.75	18.76	0	5.3	0
	28	9.01	18.19	0	10.56	0
	31	8.27	17.28	0	16.48	0
	35	7.37	15.36	0	21.6	0
	37	6.24	14.37	0	24.8	0
	39	5.1	13.48	0	30.88	0
	44	4.26	11.17	0	40.92	0
	45	2.69	10.6	0	43.14	0
	49	1.99	8.69	0	50.1	0
	51	1.74	7.07	0	55	0
	53	1.47	5.24	0	59.3	0
	55	0.62	1.39	0	60.5	0
	57	0.12	0.25	0	62.3	0
	59	0	0.26	0	64.9	0
	62	0	0.28	0.12	67.6	0
	64	0	0.33	0.12	70.5	2.35888
	67	0	0.35	0.48	73.6	33.1727
	70	0	0.44	0.96	77.4	38.2023
	73	0	0.38	0.6	80.7	92.2389
	76	0	0.28	0.77	81.3	145.454
	79	0	0.25	1.19	82.8	213.824
	82	0	0.59	1.41	82.5	255.898
	86	0	0.52	2.3	83.7	287.558
	94	0	0.53	1.9	81.8	330.384
	97	0	0.34	1.91	82.6	363.881
	100	0	0.62	1.11	81.1	346.213
	103	0	0.64	3.31	83.1	390.443
	106	0	0.54	3.22	81.5	381.697
	109.5	0	0.49	2.84	82.3	386.353
	118.5	0	0.54	2.32	81.7	388.162
	121.5	0	0.58	2.34	81.8	400.852
	125.5	0	0.59	0.95	81.1	448.638
	129.5	0	0.7	1.2	83.1	398.824
	134.5	0	0.75	1.79	84.3	413.276
	143.5	0	0.82	0.86	82.5	406.114

## Sheet: Fig. 6c
	(S)-Norcoclaurine	46.2375
	(S)-Reticuline	82.454
	(S)-Scoulerine	27.7278
	(S)-Cheilanthifoline	68.5959
	Protopine	84.6532
	Sanguinarine	448.638

[truncated: 30 more sheets: Fig. 7b, Fig. 7c, Fig. 7d, Fig. 7e, Suppl Fig. 1, Suppl Fig. 3, Suppl Fig. 5, Suppl Fig. 6, Suppl Fig. 7, Suppl Fig. 9, Suppl Fig. 12, Suppl Fig. 13, Suppl Fig. 15, Suppl Fig. 16, Suppl Fig. 17, Suppl Fig. 22, Suppl Fig. 23, Suppl Fig. 25, Suppl Fig. 26, Suppl Fig. 32 …]
